# Supplementary material for: Comprehensive Investigation into the Impact of Degradation of Recycled Polyethylene and Recycled Polypropylene on the Thermo-Mechanical Characteristics and Thermal Stability of Blends
Source: Molecules. 2024 Sep 22;29(18):4499. doi: 10.3390/molecules29184499 (PMC11434545; doi:10.3390/molecules29184499)
Supplement: Supplementary file 1 [file molecules-29-04499-s001.zip]

Archive with 2 entries (2 files):
- 6b9398a866e0ec32b78c9e7740910bc3.mp4
- WeChat_20240725232644.mp4
